# Supplementary material for: Establishment of an enhanced recovery after surgery protocol in minimally invasive heart valve surgery
Source: PLoS One. 2020 Apr 9;15(4):e0231378. doi: 10.1371/journal.pone.0231378 (PMC7145109; doi:10.1371/journal.pone.0231378)
Supplement: S1 Raw Data — (CSV) [file pone.0231378.s001.csv]

Anonymisierung	BORN	STATUS 1 FT yes 2 FT no 3 CO yes 4 CO no	AGE years	SEX 1 Male 2 Female	WEIGHT kg	HEIGHT cm	BMI	Score	logEURO-Score II	STS	BASELINE DATA	NYHA	AF 1 yes 0 no	DM 1 yes 0 no	HYPERLIPIDEMIA 1 yes 0 no	HYPERTENSION 1 yes 0 no	CAD 1 yes 0 no	PACEMAKER 1 yes 0 no	LAST_CREA	Crea_Cl	DIALYSIS	LUNG_DISEASE 1 yes 0 no	STROKE 1 yes 0 no	ENDOCARDITIS 1 yes 0 no	CPR 1 yes 0 no	INCIDENCE 1 yes 0 no	FT Vorgespräch	Handkraft	1min Sit-to-stand	timed-up go	Frailty mittels LUCAS	DAYS_PRE_OP	OP	DATE	OP_DICH 1 MKR/E 2 AKR/E	OP 1 MKR 2 MKE 3 AKR 3.1 Yacub 3.2 David 4 AKE 5 AA 6 Fibro	ECC	AKZ	EXTUBATION_OR 1 yes 0 no	Anästhesiologie	Zeit (min) Naht bis Extubation	Zeit (min) Aufnahme PACU bis Entlassung PACU	Noradrenalin (yg/kg/min) Aufnahme PACU	Noradrenalin (µg/kg/min Entlassung PACU	Amiodaronperfusor ja/nein	Herzrhythmus/ Pacerpflichtigkeit (AAI, DOO, VVI)	12-K-EKG Auffälligkeiten ja/nein	Rö-Thorax Auffälligkeiten ja/nein	Max. Laktat (mmol/l) PACU
0001	01.05.53	1	66	1	83	180	25,6		0,591%	0,681		1	0	0	1	1	0	0	0,88	96,70	0	0	0	0	0	0						2,00		01.02.18	2	3,2	183	130	1		20		0,00	0,00	1	SR (VVI-Schutz)	0	0	1,60
0002	09.03.61	1	58	1	100	196	25,9		0,915%	0,361		3	0	0	0	1	1	0	1,10	103,02	0	0	0	0	0	0						2,00		02.02.18	1	1,0	110	95	1		25	210	0,00	0,00	0	SR (VVI-Schutz)	0	1	1,9
0003	08.01.65	1	55	2	80	173	26,7		2,092%	0,260		3	0	0	0	0	0	0	0,82	97,90	0	0	0	0	0	0						3,00		05.02.18	1	1,0	165	101	1		40		0,00	0,00	0	DDD	0		1,4
0004	19.07.90	1	29	1	72	187	20,6		0,555%	0,434		2	1	0	0	0	0	0	0,87	127,59	0	0	0	0	0	0						1,00		06.02.18	2	3,0	77	51	1		15	300	0,00	0,00	0	AAI	0	0	1
0005	01.09.62	1	57	1	107	190	29,6		0,499%	0,395		1	1	0	1	1	0	0	1,00	123,35	0	0	0	0	0	0						1,00		07.02.18	2	6,0	53	22	1		25	165	0,00	0,00	1	SR (VVI-Schutz)	0	0	1,7
0006	08.09.47	1	72	1	103	196	26,8		0,779%	0,952		2	1	0	0	1	0	0	0,97	100,29	0	0	0	0	0	0						3,00		12.02.18	1	1,0	165	109	1		20	235	0,00	0,00	0	SR (VVI-Schutz)	0	0	1,7
0007	04.05.62	1	57	1	105	183	31,4		0,669%	0,326		2	0	0	0	0	0	0	0,91	133,01	0	1	0	0	0	0						1,00		13.02.18	1	1,0	152	74	1		10	140	0,00	0,00	0	DDD	0	0	1,1
0008	04.10.62	1	57	1	81	173	27,1		0,750%	0,563		2	0	0	1	1	0	0	1,10	84,89	0	0	0	0	0	0						1,00		13.02.18	2	4,0	95	67	1		15	280	0,00	0,00	0	AAI	0	0	1,9
0009	01.05.63	1	56	1	117	187	33,5		0,759%	0,518		2	1	0	0	0	0	0	1,00	136,50	0	0	0	0	0	0						2,00		14.02.18	1	1,0	216	137	1		30	195	0,00	0,00	1	SR (VVI-Schutz)	0	0	1,8
0010	19.10.63	1	56	1	84	182	25,4		0,555%	0,239		2	0	0	0	0	0	0	0,88	111,36	0	0	0	0	0	0						2,00		15.02.18	1	1,0	76	50	1		10	230	0,00	0,00	0	AAI	0	0	0,8
0011	11.02.58	1	61	2	57	154	23,9		0,959%	1,187		2	0	0	0	1	0	0	0,97	54,42	0	0	0	0	0	0		R:29, L:28	26 NAS 5	6,86	PRE FRAIL	3,00		16.04.18	2	3,0	106	73	1
0012	13.07.59	1	60	1	80	178	25,1		1,025%	0,473		2	0	0	0	1	0	0	1,20	73,61	0	0	0	0	0	0						4,00		27.02.18	1	1,0	130	76	1		25	170	0,00	0,00	0	SR (VVI-Schutz)	0	0	2,2
0013	26.05.55	1	64	2	62	164	23,1		1,044%	0,459		2	0	0	0	0	0	0	0,68	81,81	0	0	0	0	0	0		R:26 L:23	25 NAS 6	5,93	FIT	2,00		28.02.18	1	1,0	149	85	1		10	125	0,00	0,00	0	SR (VVI-Schutz)	0	0	1,8
0014	20.10.83	1	36	1	70	180	21,6		0,669%	0,391		3	0	0	0	0	0	0	0,80	126,39	0	0	0	0	0	0		R:47, L:43	37 NAS 3	5,4	FIT	2,00		01.03.18	2	4,0	130	98	1		20	165	0,02	0,00	0	SR (VVI-Schutz)	0	0	2,3
0015	08.01.57	1	63	2	53	157	21,4		1,100%	0,947		1	0	0	1	1	0	0	0,78	61,42	0	1	0	0	0	0		R:30, L:26	29 NAS 9	8,3	PRE FRAIL	2,00		07.03.18	2	6,0	73	30	1		35	220	0,00	0,00	0	SR (VVI-Schutz)	0	0	0,9
0016	30.12.66	1	53	1	95	178	30,0		1,400%	0,218		2	0	0	0	0	0	1	1,10	104,36	0	0	0	0	0	0		R:52 L:45	28 NAS 5	5,88	FIT	3,00		12.03.18	1	1,0	161	70	1		15	155	0,05	0,00	0	AAI	0	bek. DCM	1,5
0017	07.07.79	1	40	1	82	167	29,4		0,555%	0,435		2	0	0	0	0	0	0	1,10	103,54	0	0	0	0	0	0						4,00		13.03.18	2	3,0	88	49	1		25	130	0,00	0,00	1	SR (VVI-Schutz)	0	0	5,6
0018	27.10.58	1	61	1	71	172	23,9		0,694%	0,936		1	0	0	0	1	0	0	1,10	70,42	0	0	0	0	0	0		R:43, L:49	38 NAS6	6,3	FIT	1,00		14.03.18	2	3,0	115	60	1		15	160	0,00	0,00	0	SR (VVI-Schutz)	0	0	4,9
0019	19.02.92	1	27	1	85	175	27,7		0,555%	0,407		2	0	0	0	0	0	0	1,10	120,99	0	0	0	0	0	0						2,00		15.03.18	2	3,0	80	50	1		20	355	0,00	0,00	0	SR (VVI-Schutz)	0	0	3,2
0020	30.03.56	1	63	2	72	176	23,3		1,223%	0,404		3	0	0	0	0	0	0	0,81	81,03	0	0	0	0	0	0		R:38, L:30	20 NAS 6	6,2	FIT	3,00		19.03.18	1	1,0	131	55	1		40	360	0,00	0,00	0	SR (VVI-Schutz)	0	0	1
0021	29.03.70	1	49	2	77	177	24,6		0,690%	0,478		2	0	0	0	0	0	0	0,59	140,21	0	0	0	0	0	0						4,00		20.03.18	2	4,0	211	159	1		40		0,00	0,00	0	SR (VVI-Schutz)	0	0	3,4
0022	16.03.60	1	59	1	69	177	22,0		0,555%	0,342		2	0	0	0	0	0	0	0,83	93,52	0	0	0	0	0	0		R:33, L:26	33 NAS 5	5,24	FIT	2,00		21.03.18	1	1,0	152	90	1		30	210	0,00	0,00	0	SR (VVI-Schutz)	0	0	1,6
0023	02.12.78	1	41	2	72	160	28,3		0,882%	0,915		1	1	1	1	1	0	0	0,78	108,48	0	0	0	0	0	0						10,00		22.03.18	2	3,0	130	65	1		60	115	0,00	0,00	1	SR (VVI-Schutz)	0	0	1
0024	28.10.59	1	60	1	60	168	21,3		0,750%	0,468		2	0	0	0	0	0	0	0,94	70,92	0	0	0	0	0	0						3,00		27.03.18	1	1,0	172	98	0
0025	22.11.59	1	60	2	60	159	23,7		0,690%	0,880		2	0	0	0	0	0	0	0,52	108,97	0	0	0	0	0	0		R:22, L:20	24 NAS 5	7,73	FIT	1,00		28.03.18	2	4,0	115	83	1		10	250	0,02	0,06	0	SR (VVI-Schutz)	0	0	1,8
0026	24.10.63	1	56	2	82	175	26,7		0,690%	0,662		2	0	0	0	1	0	0	0,73	111,12	0	0	0	0	0	0						1,00		04.04.18	2	4,0	188	119	1
0027	15.07.51	1	68	1	87	183	26,0		1,471%	0,687		4	1	0	0	0	0	0	1,30	66,92	0	0	0	0	0	0						5,00		03.04.18	1	1,0	137	79	1		20	205	0,00	0,00	1	SR (VVI-Schutz)	0	0	1,2
0028	05.04.57	1	62	1	52	170	18,0		1,242%	1,376		4	0	0	1	1	0	0	0,84	67,06	0	0	0	0	0	0						2,00		04.04.18	2	4,0	156	109	1		35	155	0,00	0,00	0	SR (VVI-Schutz)	0	0	1,4
0029	08.06.60	1	59	1	74	180	22,8		0,674%	0,376		1	0	0	1	1	0	0	1,10	75,68	0	0	0	0	0	0		R:48, L:44	27 NAS 7	6	FIT	3,00		09.04.18	1	1,0	182	132	1		15	225	0,00	0,00	1	SR (VVI-Schutz)	0	0	1,2
0030	03.07.85	1	34	1	97	176	31,2		0,555%	0,411		2	0	0	1	1	0	0	0,93	152,76	0	0	0	0	0	0						1,00		10.04.18	2	4,0	126	89	1		25	270	0,00	0,00	0	SR (VVI-Schutz)	0	0	1,8
0031	19.05.64	1	55	1	82	194	21,8		0,669%	0,492		3	0	0	0	1	0	0	1,10	88,01	0	0	0	0	0	0		R:50, L:55	25 NAS 5	6,8	FIT	2,00		19.04.18	2	4,0	107	58	0								1 (ST-Hebungen)
0032	08.02.76	1	43	1	67	176	21,6		0,555%	0,680		2	0	0	1	1	1	0	0,55	164,12	0	0	0	0	0	0						1,00		24.04.18	2	4,0	132	99	1		25	165	0	0	1	TAA	1 (VHF)	0	1,8
0033	02.05.62	1	57	1	90	195	23,7		0,555%	0,367		2	0	0	1	0	0	0	0,80	129,69	0	0	0	0	0	0						2,00		25.04.18	1	1,0	156	82	1		20	225	0	0	0	SR (VVI-Schutz)	0	0	1,7
0034	30.07.60	1	59	1	115	186	33,2		1,299%	1,141		3	0	1	1	1	0	0	1,10	117,61	0	0	0	0	0	0						2,00		26.04.18	2	4,0	296	166	0
0035	28.02.82	1	37	1	100	183	29,9		0,602%	0,279		1	0	0	1	0	0	0	0,81	176,61	0	1	0	0	0	0						6,00		30.04.18	1	1,0	198	110	1		65	195	0	0	0	SR (VVI-Schutz)	0	0	3,3
0036	07.03.59	1	60	2	72	178	22,7		0,620%	0,452		1	1	0	0	0	0	0	0,63	107,94	0	0	0	0	0	0		R:31, L:26	29 NAS 5	6	FIT	1,00		02.05.18	1	1,0	139	72	1		15	245	0	0	1	SR (VVI-Schutz)	0	0	1,8
0037	25.06.50	1	69	2	55	160	21,5		1,448%	0,971		3	1	0	0	1	0	0	0,73	63,15	0	0	0	0	0	0						1,00		02.05.18	1	1,0	128	38	1
0038	21.10.73	1	46	2	55	151	24,5		2,092%	1,098		3	0	0	0	0	0	0	0,65	94,58	0	0	0	0	0	0		R:21, L:18	23 NAS 3	8	FIT	3,00		03.05.18	2	3,0	138	71	1		35	175	0	0	0	SR (VVI-Schutz)	0	0	1,4
0039	26.02.69	1	50	1	101	192	27,3		0,499%	0,238		1	0	0	0	1	0	0	1,00	125,88	0	0	0	0	0	0						1,00		09.05.18	1	1,0	135	88	1		15	150	0	0	0	SR (VVI-Schutz)	0	0
0040	21.07.44	1	75	1	80	184	23,6		2,427%	1,074		1	0	0	1	1	0	0	1,50	48,15	0	0	0	0	0	0						1,00		09.05.18	1	1,0	210	132	1		30	220	0	0	1	SR (VVI-Schutz)	0	0	2,5
0041	24.07.59	1	60	1	104	184	30,7		0,499%	0,573		1	0	0	1	1	0	0	0,94	122,93	0	0	0	0	0	0						4,00		11.05.18	2	5,0	74	57	1		30	360	0	0	0	SR (VVI-Schutz)	0	0	1,3
0042	07.09.56	1	63	1	93	173	31,1		0,604%	0,401		2	0	0	1	1	0	0	0,88	113,02	0	0	0	0	0	0						2,00		16.05.18	1	1,0	201	120	1		20	105	0	0	1	SR (VVI-Schutz)	0	0	1,3
0043	11.04.64	1	55	1	109	189	30,5		0,499%	0,627		1	0	0	0	1	0	0	1,30	98,99	0	0	0	0	0	0		R:45, L:33	31 NAS 8	6,49	PRE FRAIL	1,00		29.05.18	2	3,0	122	65	1		10	145	0	0	0	SR (VVI-Schutz)	0	0	2,6
0044	22.04.69	1	50	1	96	193	25,7		0,555%	0,241		2	0	0	0	1	0	0	1,10	108,64	0	0	0	0	0	0		R:81, L:61	25 NAS 9	7,77	FIT	4,00		01.06.18	1	1,0	203	83	1		15	240	0	0	1	SR (VVI-Schutz)	0	0	1,6
0045	26.03.63	1	56	2	68	176	22,0		0,748%	0,472		1	0	0	0	1	0	0	0,72	93,66	0	1	0	0	0	0						2,00		19.04.18	1	1,0	129	68	1
0046	27.04.00	1	19	1	78	183	23,3		1,687%	0,368		3	0	0	0	0	0	0	0,86	152,42	0	0	0	0	0	0		R:77, L:57	34 NAS 8	4,72	FIT	1,00		04.06.18	2	3,0	108	62	1		15	255	0	0	0	SR (VVI-Schutz)	0	0	1,1
0047	20.07.61	1	58	2	62	159	24,5		1,124%	0,687		3	0	0	0	0	0	0	0,84	71,45	0	0	0	0	0	0		R:17, L:14	22 NAS 5	7	PRE FRAIL	1,00		21.06.18	1	1,0	144	88	1		20	60	0	0	0	SR (VVI-Schutz)	0	0
0048	02.04.56	1	63	1	81	172	27,4		0,543%	0,634		1	0	0	0	0	1	0	0,86	100,73	0	0	0	0	0	0						3,00		25.06.18	2	4,0	96	72	1		10	300	0	0	0	SR (VVI-Schutz)	0	1 (Pneu)	1,4
0049	10.03.56	1	63	1	87	177	27,8		0,826%	0,763		2	0	0	0	0	1	0	0,97	95,92	0	0	0	0	0	0						2,00		04.07.18	2	6,0	47	27	1		15	135	0	0	0	SR (VVI-Schutz)	0	0	2,9
0050	26.04.84	1	35	2	77	163	29,0		0,690%	0,322		2	0	0	0	0	0	0	0,77	123,96	0	0	0	0	0	0						1,00		28.06.18	2	3,0	91	54	1		20	200	0	0	0	SR (VVI-Schutz)	0	0	1,7
[truncated: 101 more columns]
